# Supplementary material for: Sensitivity Enhanced Ecofriendly UV Spectrophotometric Methods for Quality Control of Telmisartan and Benidipine Formulations: Comparison of Whiteness and Greenness with HPLC Methods
Source: Int J Environ Res Public Health. 2022 Jun 14;19(12):7260. doi: 10.3390/ijerph19127260 (PMC9223904; doi:10.3390/ijerph19127260)
Supplement: Supplementary file 1 [file ijerph-19-07260-s001.zip]

Archive with 3 entries (3 files):
- Supplemenatry file S1 formulation.pdf
- Supplementary file  S2 for AGREE.pdf
- Supplementary file S3 for WAC.pdf
